# Supplementary material for: Change in Growth Status and Obesity Rates among Saudi Children and Adolescents Is Partially Attributed to Discrepancies in Definitions Used: A Review of Anthropometric Measurements
Source: Healthcare (Basel). 2023 Apr 1;11(7):1010. doi: 10.3390/healthcare11071010 (PMC10094271; doi:10.3390/healthcare11071010)
Supplement: Supplementary file 1 [file healthcare-11-01010-s001.zip]

Archive with 1 entries (1 files):
- healthcare-2240990-Supplementary.pdf
